# Supplementary material for: Amino Acid Profiling with Chemometric Analysis as a Feasible Tool for the Discrimination of Marine-Derived Peptide Powders
Source: Foods. 2021 Jun 4;10(6):1294. doi: 10.3390/foods10061294 (PMC8229220; doi:10.3390/foods10061294)
Supplement: Supplementary file 1 [file foods-10-01294-s001.zip]

Archive with 1 entries (1 files):
- foods-1235112-SI.pdf
